# Supplementary material for: Ligand-dependent interactions between SR-B1 and S1PR1 in macrophages and atherosclerotic plaques
Source: J Lipid Res. 2024 Apr 5;65(5):100541. doi: 10.1016/j.jlr.2024.100541 (PMC11087725; doi:10.1016/j.jlr.2024.100541)
Supplement: Supplemental data [file mmc2.xlsx]

## Sheet: Fig 1D
Fig 1D: PLA detection in HDL stimulated S1PR1-eGFP/eGFP macrophages
S1PR1-WT/WT	S1P1-eGFP/eGFP cells	S1P1-eGFP/eGFP cells
Untreated	Untreated	HDL treated
0.430663	17.8672	80.1528
0	0	88.8007
13.9592	10.8525	90.0072

## Sheet: Fig 2A
Figure 2A-Effect of S1PL treated HDL on PLA signal
	Untreated	Control HDL	S1PL-Treated HDL
	0.760544	95.2589	25.2723
	1.95718	90.639	38.6966
	0.539674	80.3409	27.6466
	0.245911	98.3525	29.9986

## Sheet: Fig 2B
Fig 2B: Effects of S1P treatment and HDL treatment on PLA signal
	Untreated	S1P treated	HDL treated
	2.40666	4.35224	82.0195
	2.15226	11.8242	74.4218
	3.36451	8.82662	86.4026

## Sheet: Fig 2C
Fig 2C: Effects of anti-SR-B1 antibody treatment on HDL stimulated PLA signal
Untreated	HDL + IgG	HDL + anti-SR-B1 Ab
10.6456	92.1455	20.0325
19.338	90.4988	26.6978
45.1635	91.8711	23.981

## Sheet: Fig 2D
Fig 2D: Effects of BLT-1 treatment on HDL stimulation of PLA signal
		DMSO pre-treated	BLT-1 pre-treated
	Untreated	HDL treated	HDL treated
	29.2963	78.3345	1.7356
	13.7737	66.0879	0.413165
	16.4342	97.0065	36.4575

## Sheet: Fig 3A
Fig 3A: Effects of anti-SR-B1 antibody and BLT-1 on SEW2871 stimulated PLA
	UN	HDL	SEW2871 + IgG Ab	SEW + BLT-1	SEW + SR-B1 Ab
	10.6456	92.1455	84.4842	12.286	11.6815
	19.338	90.4988	85.3771	38.9846	49.8629
	45.1635	91.8711	93.2445	16.7875	14.4932

## Sheet: Fig 3B
Fig 3B: Effect of Ex26 on HDL stimulated PLA signal
		DMSO	Ex26
	Untreated	HDL Treated	HDL Treated
	2.40666	82.0195	9.86837
	2.15226	74.4218	15.1542
	3.36451	86.4026	9.13711

## Sheet: Fig 4
Figure 4: Effects of S1PL treatment, Ex26 or BLT-1 on HDL mediated cholesterol efflux
	DMSO	No HDL	HDL (100μg)	HDL+BLT-1	HDL+Ex26	HDL treated S1PL
	2.01756	3.01756	11.2024	6.70787	6.45939	6.76516
	3.48509	3.48509	10.8279	5.99213	7.07086	7.0902
	3.24025	3.24025	11.3001	7.31056	7.23872	5.26262
	2.83468	4.83469	9.36504	5.80978	5.67384	8.26488

## Sheet: Fig 5B
Figure 5B: Quantification of TUNEL+ cells in cells treated with tunicamycin in the absence or presence of HDL
	Untreated	Tm	Tm + HDL
	0.2924	4.4304	2.1352
	0.716	10.1545	1.0101
	0.4728	11.0448	0.7782
	0.7042	11.3793	4.6414

## Sheet: Fig 5C
Fig 5C: Effects of BLT1 on HDL mediated protection against tunicamycin induced apoptosis (% TUNEL + cells)
	Untreated	Tunicamycin	Tunicamycin	Tunicamycin
			HDL	HDL
				BLT-1
	1.1152	1.9169	2.5974	2.2388
	2.5714	8.5034	2.3364	13.6038
	0	13.9073	1.1299	7.9576
	2.7907	17.1149	0.2809	8.2051
	1.573	2.9091	3.5714	5.5249
	4.5249	11.8321	4.1985	15.1007
	0.3968	4.8048	2.1739	0.4237
	0.4464	10.5943	0.5025	5.3719

[truncated: 4 more sheets: Fig 5D, Fig 6C, Suppl Fig 1A, Suppl Fig 1B]
